# Supplementary material for: Establishment of an indirect ELISA detection method for porcine reproductive and respiratory syndrome virus NSP4
Source: Front Microbiol. 2025 Feb 18;16:1549008. doi: 10.3389/fmicb.2025.1549008 (PMC11876416; doi:10.3389/fmicb.2025.1549008)
Supplement: Supplementary file 1 [file Data_Sheet_1.xlsx]

## Sheet: Sheet1
Screening for the optimal coat antigen concentrations. (Figure 3A)
Coat antigen concentrations（µg/mL）	OD450	1：50	1：100	1：200	1：400	1：800	1：1600
8	P	3.443	3.276	2.375	1.574	0.848	0.491
	N	0.216	0.164	0.124	0.092	0.083	0.078
	P/N	15.9398	19.9756	19.1532	17.1087	10.2169	6.29487
4	P	3.388	3.141	2.32	1.442	0.825	0.48
	N	0.251	0.152	0.108	0.086	0.087	0.077
	P/N	13.498	20.6645	21.4815	16.7674	9.48276	6.23377
2	P	3.366	2.974	2.193	1.273	0.712	0.439
	N	0.203	0.121	0.101	0.082	0.075	0.081
	P/N	16.5813	24.5785	21.7129	15.5244	9.49333	5.41975
1	P	3.364	2.963	1.925	1.136	0.614	0.371
	N	0.215	0.122	0.088	0.068	0.065	0.065
	P/N	15.6465	24.2869	21.875	16.7059	9.44615	5.70769
0.5	P	3.18	2.231	1.281	0.798	0.426	0.25
	N	0.193	0.106	0.086	0.067	0.068	0.086
	P/N	16.4767	21.0472	14.8953	11.9104	6.26471	2.90698
0.25	P	1.964	1.181	0.673	0.404	0.242	0.177
	N	0.184	0.161	0.081	0.089	0.076	0.102
	P/N	10.6739	7.3354	8.30864	4.53933	3.18421	1.73529
	Screening for the optimal blocking time. (Figure 3B)
	OD450	0.5 h	1 h	2 h	3 h
	P	1.684	1.812	1.712	1.64
	N	0.21	0.209	0.293	0.279
	P/N	8.01905	8.66986	5.843	5.87814
	Screening for the optimal serum incubation time. (Figure 3C)
	OD450	15 min	30 min	45 min	60 min	75 min	90 min
	P	0.404	0.632	0.776	0.86	0.992	1.046
	N	0.077	0.072	0.092	0.089	0.09	0.112
	P/N	5.24675	8.77778	8.43478	9.66292	11.0222	9.33929
Screening for the optimal goat anti-pig IgG/HRP incubation time (Figure 3D), goat anti-pig IgG/HRP dilution. (Figure 3E)
Goat anti-pig IgG/HRP dilution	OD450	15 min	30 min	45 min	60 min	75 min	90 min
1：5000	P	0.991	1.363	1.698	2.034	2.215	2.437
	N	0.106	0.118	0.121	0.132	0.134	0.152
	P/N	9.34906	11.5508	14.0331	15.4091	16.5299	16.0329
1：10000	P	0.531	0.708	0.946	1.109	1.326	1.576
	N	0.093	0.104	0.103	0.111	0.114	0.124
	P/N	5.70968	6.80769	9.18447	9.99099	11.6316	12.7097
1：15000	P	0.557	0.827	0.964	1.175	1.389	1.676
	N	0.118	0.12	0.125	0.131	0.138	0.161
	P/N	4.72034	6.89167	7.712	8.96947	10.0652	10.4099
1：20000	P	0.385	0.535	0.698	0.809	0.959	1.149
	N	0.136	0.155	0.149	0.157	0.156	0.167
	P/N	2.83088	3.45161	4.68456	5.15287	6.14744	6.88024
	Screening for the optimal TMB reaction time. (Figure 3F)
	OD450	5 min	8 min	10 min	15 min	20 min
	P	0.893	1.068	1.301	1.52	1.81
	N	0.084	0.1	0.123	0.162	0.164
	P/N	10.631	10.68	10.5772	9.38272	11.0366
Specificity test of the ELISA assay. (Figure 4A)
serum samples	PRRSV	Negtive	JEV	PCV-2	PEDV	PPV	ASFV
OD450	1.044	0.114	0.118	0.12	0.145	0.213	0.224
Sensitivity test of the ELISA assay. (Figure 4B)
Positive serum dilution	1：10	1：20	1：40	1：80	1：160	1：320	1：640	1：1280	1：2560	1：5120	1：10240	1：20480
OD450	3.409	3.328	3.263	2.678	1.949	1.229	0.736	0.501	0.232	0.162	0.096	0.07
Coefficient of variation of intra-batch and inter-batch tests. (Figure 4C)
Serum No.	1	2	3	4	5	6	7	8
Coefficient of variation of intra-batch	0.0458072	0.0266469	0.0168981	0.0575774	0.0557514	0.0691208	0.0805775	0.0516426
Coefficient of variation of inter-batch tests.	0.0291822	0.0953453	0.0161121	0.043069	0.0138336	0.0841699	0.0662731	0.0861984
